# Supplementary material for: Clinical characteristics and genetic spectrum of 26 individuals of Chinese origin with primary ciliary dyskinesia
Source: Orphanet J Rare Dis. 2021 Jul 1;16:293. doi: 10.1186/s13023-021-01840-2 (PMC8252271; doi:10.1186/s13023-021-01840-2)
Supplement: Supplementary file 1 — Additional file 1. The gene list of known 51 PCD genes and 42 suspected PCD genes. 93 PCD candidate genes are listed in the Excel file, including 51 known genes and 42 suspected ones. Fifty-one known PCD-causative genes were retrieved from OMIM and PubMed, and forty-two suspected genes were selected based on all of the following features: (1) belong to the same gene family as known PCD pathogenic genes; (2) have high expression in lung and testis tissues, where motile cilia are abundant, either for mucus expelling or for sperm motility; (3) encode a ciliary structural protein or a functional composition of motile cilia, such as proteins associating with intraflagellar transport (IFT) or cilia stability and assembly. [file 13023_2021_1840_MOESM1_ESM.xls]

## Sheet: Sheet1
known	suspected
ARMC4	CCDC38
C11orf70（CFAP300）	CCDC172
C21orf59	CFAP43
CCDC103	CFAP44
CCDC114	CFAP46
CCDC151	CFAP53
CCDC164(DRC1)	CFAP61
CCDC39	CFAP65
CCDC40	CFAP69
CCDC65(DRC2)	CFAP70
CCNO	CFAP73
CFAP221	CFAP74
DNAAF1（LRRC50）	CFAP97
DNAAF2（KTU）	CFAP100
DNAAF3（C19orf51）	CFAP126
DNAAF5 (HEATR2)	CFAP157
DNAH1	CFAP206
DNAH11	DNAH2
DNAH5	DNAH3
DNAH6	DNAH10
DNAH7	DNAH12
DNAH8	DNAH14
DNAH9	DNAH17
DNAI1	DRC3
DNAI2	DRC7
DNAJB13	GAS2L1
DNAL1	RSPH6A
DYX1C1（DNAAF4）	RSPH10B2
FOXJ1	SPAG4
GAS2L2	SPAG6
GAS8(DRC4)	SPAG11B
HYDIN	SPAG16
LRRC56	SPAG17
LRRC6	TEKT2
MCIDAS	TEKT3
NEK10	TTC17
OFD1	TTC21A
PIH1D3（CXorf41）	TTC21B
RPGR	TTC26
RSPH1	TTC30A
RSPH3	TTC30B
RSPH4A	ZMYND15
RSPH9
SPAG1
SPEF2
STK36
TEKT1
TTC12
TTC25
TXNDC3（NME8）
ZMYND10
