# Supplementary material for: Clinical characteristics and genetic spectrum of 26 individuals of Chinese origin with primary ciliary dyskinesia
Source: Orphanet J Rare Dis. 2021 Jul 1;16:293. doi: 10.1186/s13023-021-01840-2 (PMC8252271; doi:10.1186/s13023-021-01840-2)
Supplement: Supplementary file 2 — Additional file 2. Table S1. Clinical features and detected mutated genes and variants of the 26 confirmed PCD patients of Chinese origin. a. The patients are listed according to different categories outlining the included patients. The first thirteen patients (patient 1, 2, 3, 4, 5, 6, 13, 18, 20, 22, 24, 25, 26) have KS (with or without ciliary ultrastructural defects), the next six patients (patient 8, 9, 10, 11, 12, 15) have ciliary ultrastructural defects without KS, and the last seven patients (patient 7, 14, 16, 17, 19, 21, 23) are patients with biallelic mutations alone (without KS or any ciliary ultrastructural defect). b. Most of the patients are too young that we did not know whether they have the infertility history or let them do the sperm test. c. If family members of a patient have a history of asthma or chronic bronchitis, the patient is determined to have a suspected PCD family history. d. For bronchiectasis, 1 means the patient has bronchiectasis in that certain location shown in CT scans, while 0 means no bronchiectasis is observed in that certain location. e. For pathogenicity prediction, SNVs in exonic regions are predicted by ACMG/AMP, indels are predicted using MutationTaster, variants in splicing regions are predicted using Human Splicing Finder. f. NA: not available, ND: not detected [file 13023_2021_1840_MOESM2_ESM.xls]

## Sheet: Sheet1
Table 1. Clinical features and detected mutated genes and variants of the 26 confirmed PCD patients of Chinese origin.
Patienta	Gender	Age at onset of symptom	Age at diagnosis	Kartagener Syndrom	Recurrent fever	Cough	Producting cough	Hemoptysis	Dyspnea after exercise	Dyspnea at rest	Otitis media	Naso-sinusitis	Left-right laterality defects	Ciliary ultrastructural defect (transmission electron microscopy)	Respiratory cultures	Sperm testsb	A history of female infertility	Family historyc	Bronchiectasis (computed tomography scans)d						FEV1%	FVC%	FEV1/FVC	TLC%	DLCO%	Pathogenic gene	Ref sequence	Mutation1	Pathogenicity Predictione	HGMD	Mutation2	Pathogenicity Prediction	HGMD
																			Anterior segment of left upper lobe	Lingular segment of left upper lobe	Left lower lobe	Right upper lobe	Right middle lobe	Right lower lobe
1	M	NA	19	yes	yes	yes	yes	no	no	no	no	yes	yes	NA	NA	NA	NA	NA	0	1	1	0	0	1	NA	NA	NA	NA	NA	DNAH5	NM_001369	c.7769G>A,p.G2590D	likely pathogenic	novel	duplication of DNAH5 exon42,exon43, and exon44	pathogenic(frameshift causitive mutation)	novel
2	F	13	14	yes	yes	yes	yes	no	no	no	no	yes	yes	NA	Staphylococcus aureus	NA(female)	NA	suspected	1	1	1	1	1	1	NA	NA	NA	NA	NA	NA	NA	ND	NA	NA	ND	NA	NA
3	M	NA	30	yes	no	yes	yes	yes	no	no	no	yes	yes	NA	NA	azoospermia	NA	yes	NA	NA	NA	NA	NA	NA	NA	NA	NA	NA	NA	DNAAF2	NM_001083908	c.796C>T,p.Q266X	likely pathogenic	novel	c.472G>T,p.E158X	likely pathogenic	novel
4	F	9	37	yes	no	yes	yes	yes	yes	no	no	no	yes	NA	Pseudomonas aeruginosa	NA(female)	NA	none	1	1	0	0	0	1	50.4	79.3	54.79	NA	NA	DNAH5	NM_001369	c.8383C>T,p.R2795X	pathogenic	（PCD）DM	c.8383C>T,p.R2795X	pathogenic	（PCD）DM
5	F	NA	28	yes	no	yes	yes	no	yes	no	no	yes	yes	NA	Pseudomonas aeruginosa	NA(female)	yes	none	0	1	1	0	1	1	47.4	65.1	63.46	NA	NA	NA	NA	ND	NA	NA	ND	NA	NA
6	M	1	24	yes	no	yes	yes	yes	no	no	no	yes	yes	NA	Pseudomonas aeruginosa	azoospermia	NA	NA	0	1	1	0	1	1	NA	NA	NA	NA	NA	DNAH5	NM_001369	c.8383C>T,p.R2795X	pathogenic	（PCD）DM	c.8030G>A,p.R2677Q	pathogenic	Chronic rhinosinusitis and PCD(DM)
13	F	3	25	yes	no	yes	yes	no	no	no	no	yes	yes	NA	Haemophilus influenza	NA(female)	NA	none	0	1	1	1	1	1	81.3	89.9	78.61	NA	NA	LRRC6	NM_001321962	c.567_570delinCATGGAAAA,p.Q189Hfs*10	pathogenic	novel	c.53T>C,p.I18T	uncertain significance	novel
18	F	NA	32	yes	NA	NA	NA	NA	NA	NA	NA	yes	yes	NA	NA	NA(female)	NA	NA	1	1	1	0	1	1	82.6	96.3	74.42	93.9	79.9	DNAH11	NM_001277115	c.495+2T>C	most probably affecting splicing	novel	c.13183C>T,p.R4395X	pathogenic	（PCD）DM
20	M	0.5	30	yes	no	yes	yes	no	yes	no	no	yes	yes	NA	Pseudomonas aeruginosa	abnormal,no type A and type B sperm observed	NA	none	1	1	1	0	1	1	30.2	62.1	40.8	NA	NA	CCDC40	NM_001243342	c.1159+1G>T	most probably affecting splicing	novel	c.2440C>T,p.R814X	pathogenic	（PCD）DM
22	M	12	16	yes	yes	yes	yes	yes	no	no	no	yes	yes	NA	NA	NA	NA	suspected	0	1	1	0	0	1	NA	NA	NA	NA	NA	DNAH5	NM_001369	c.2988dupT,p.N997_S998delinsX	pathogenic	novel	c.5581C>T,p.Q1861X	pathogenic	novel
24	M	NA	61	yes	no	yes	yes	no	yes	no	no	no	yes	normal	none	normal	NA	none	1	1	1	1	1	1	117.3	116.2	79.68	NA	NA	NA	NA	ND	NA	NA	ND	NA	NA
25	F	14	21	yes	no	yes	yes	no	no	no	yes	yes	yes	mostly absent	Pseudomonas aeruginosa	NA(female)	NA	none	0	1	1	0	1	1	97.8	101.4	84.13	115.1	86.2	DNAH11	NM_001277115	c.9631C>T,p.P3211S	uncertain significance	novel	c.13049+5G>A	most probably affecting splicing	novel
26	F	NA	32	yes	no	yes	yes	no	yes	no	no	yes	yes	NA	NA	NA(female) with infertility history	yes	yes	0	1	0	0	1	1	53.8	NA	52.3	NA	NA	DNAAF2	NM_001083908	c.796C>T,p.Q266X	likely pathogenic	novel	c.472G>T,p.E158X	likely pathogenic	novel
8	F	23	27	no	yes	yes	yes	no	no	no	no	yes	no	abnormal（widely inner dynein arm defects, shortness or defect of outer dynein arms）	none	NA(female)	NA	suspected	0	1	1	0	1	0	89.7	93.4	77.16	102.7	80.3	NA	NA	ND	NA	NA	ND	NA	NA
9	F	new born	22	no	yes	yes	yes	yes	yes	no	no	yes	no	absent	none	NA(female)	NA	NA	0	1	1	0	1	1	NA	NA	NA	NA	NA	CCNO	NM_021147	c.324delT,p.F108Sfs*21	pathogenic	novel	c.262_263insGGCCC,p.Q88Rfs*8	pathogenic	Mucociliary clearance disorder with reduced generation of multiple motile cilia(DM)
10	F	NA	27	no	yes	yes	yes	no	NA	NA	NA	NA	no	abnormal（inner dynein arms defect）	none	NA(female)	NA	suspected	0	0	1	0	1	1	70	76.9	79.36	NA	NA	NA	NA	ND	NA	NA	ND	NA	NA
11	F	0.5	16	no	no	yes	yes	no	no	no	no	yes	no	abnormal（inner dynein arms defect）	none	NA(female)	NA	none	0	0	0	0	1	0	94.4	98.2	83.91	NA	NA	NA	NA	ND	NA	NA	ND	NA	NA
12	F	new born	20	no	yes	yes	yes	no	yes	yes	no	no	no	absent	Haemophilus influenza and Streptococcus pneumoniae	NA(female)	NA	suspected	0	1	1	0	1	1	39.1	61.7	54.02	NA	NA	CCNO	NM_021147	c.538dupG,p.V180Gfs*55	pathogenic	novel	c.252_253insTGCCC,p.G85Cfs*11	pathogenic	Mucociliary clearance disorder with reduced generation of multiple motile cilia(DM)
15	M	NA	37	no	no	yes	yes	no	no	no	no	yes	no	abnormal(inner dynein arms defect)	none	infertile	NA	none	0	1	1	0	1	1	62.3	82.1	63.17	78.5	92.8	DNAH1	NM_015512	c.11726_11727delCT,p.P3909Rfs*33	pathogenic	Multiple morphological abnormalities of the flagella(DM)	c.11726_11727delCT,p.P3909Rfs*33	pathogenic	Multiple morphological abnormalities of the flagella(DM)
7	M	2	13	no	yes	yes	yes	no	no	no	no	yes	no	NA	none	NA	NA	none	1	1	1	1	1	1	75.6	82.1	76.12	NA	NA	CCNO	NM_021147	c.940G>T,p.E314X	likely pathogenic	novel	c.267_268insAGCCC,p.V90Sfs*6	pathogenic	Mucociliary clearance disorder with reduced generation of multiple motile cilia(DM)
14	F	new born	20	no	yes	yes	yes	no	no	no	yes	yes	no	nothing abnormal detected	none	NA(female)	NA	none	1	1	1	1	1	1	50	63.3	67.38	NA	NA	DNAH5	NM_001369	c.10177_10184delATCGAAAC,p.I3393Cfs*2	pathogenic	novel	c.8383C>T,p.R2795X	pathogenic	（PCD）DM
16	M	12	14	no	yes	yes	yes	no	no	no	yes	yes	no	NA	none	NA	NA	NA	0	1	1	0	1	1	NA	NA	NA	NA	NA	DNAH11	NM_001277115	c.7812G>A,p.W2604X	pathogenic	novel	c.12223C>T,p.Q4075X	pathogenic	novel
17	M	0.83	17	no	no	yes	yes	yes	no	no	no	no	no	NA	Pseudomonas aeruginosa	abnormal	NA	NA	0	0	1	1	1	1	77.5	76.1	86.18	NA	NA	DNAH11	NM_001277115	c.1425+1G>T	Potential alteration of splicing	novel	c.13544_13554delAAGCGTAAGGT,p.E4515Efs*17	pathogenic	novel
19	M	NA	43	no	NA	NA	NA	NA	NA	NA	NA	NA	NA	NA	NA	NA	NA	NA	NA	NA	NA	NA	NA	NA	NA	NA	NA	NA	NA	RSPH9	NM_001193341	c.574G>T,p.E192X	pathogenic	novel	c.574G>T,p.E192X	pathogenic	novel
21	M	NA	36	no	no	yes	no	no	no	no	no	no	no	NA	NA	infertile(axonomal disorganization and )	NA	NA	0	0	0	0	0	0	94.2	100.4	77.64	91.3	94.7	NA	NA	ND	NA	NA	ND	NA	NA
23	F	0.67	24	no	yes	yes	yes	yes	no	no	no	yes	no	NA	Pseudomonas aeruginosa	NA(female)	NA	suspected	1	1	1	1	1	1	54.4	80.5	59.05	NA	NA	DNAH5	NM_001369	c.7520G>C,p.W2507S and c.5518C>T,p.R1840W	uncertain significance	novel	c.4596+1G>A	Potential alteration of splicing	novel
